# Supplementary material for: Quantitative glycoproteomics of human milk and association with atopic disease
Source: PLoS One. 2022 May 13;17(5):e0267967. doi: 10.1371/journal.pone.0267967 (PMC9106177; doi:10.1371/journal.pone.0267967)
Supplement: S1 Table — (XLSX) [file pone.0267967.s001.xlsx]

## Sheet: Sheet1
S1 Table. The 79 N-glycopeptides identified in this study.
Pride DB ID	m/z	Charge	Protein UniProt ID	N-glycosylation site	Peptide sequence	Glycan composition	Proposed glycan structure	Score	Rochester vs. OOM mothers		Atopic disease vs. no disease (children)		Atopic disease vs. no disease (mothers)
									Fold change	Mann-Whitney U test p-value	Fold change	Mann-Whitney U test p-value	Fold change	Mann-Whitney U test p-value
4898	869.393	3	IGHA2_HUMAN	205	TPLTANITK	H3N5F1	NH(NH)(N)HN(F)N	51.42	88.9274	0.00344609	0.0291112	0.475306	63.5625	0.21683
9825	1125.12	3	CASA1_HUMAN	69	NESTQNCVVAEPEK	H5N4F1	HNH(HNH)HN(F)N	55.16	5.7773	0.119538	0.0578048	0.0917321	5.64222	0.294756
7539	1082.94	4	FIBG_HUMAN	78	VDKDLQSLEDILHQVENK	S1H5N4F2	SHNH(FHNH)HN(F)N	39.81	3.34961	0.000565244	0.92774	0.27911	1.63575	0.317702
4010	1112.21	4	TRFL_HUMAN	497	TAGWNIPMGLLFNQTGSCK	S2H5N4F1	SHNH(SHNH)HN(F)N	36.18	2.85877	0.000506424	1.06131	0.40721	2.04908	0.0515663
6381	1270.84	3	CASA1_HUMAN	69	NESTQNCVVAEPEK	S1H5N4F2	SHNH(FHNH)HN(F)N	57	2.75769	0.00799325	0.902214	0.445952	1.34172	0.289158
4512	1152.78	4	PIGR_HUMAN	421	LSLLEEPGNGTFTVILNQLTSR	S1H5N4F2	SHNH(FHNH)HN(F)N	85.57	2.46166	0.116055	2.59859	0.5	2.22317	0.328521
5356	953.379	4	CASA1_HUMAN	69	NESTQNCVVAEPEK	S1H5N4F2	SHNH(FHNH)HN(F)N	51.67	2.28528	0.0154465	0.857376	0.426492	1.15079	0.17549
7136	1039.44	4	TRFL_HUMAN	497	TAGWNIPMGLLFNQTGSCK	S1H5N4F1	SHNH(HNH)HN(F)N	42.8	2.12947	0.000343886	1.32062	0.264327	1.47225	0.112121
9844	1301.51	3	PIGR_HUMAN	499	WNNTGCQALPSQDEGPSK	S1H5N4	SHNH(HNH)HNN	69.76	2.10173	4.64e-06	1.52339	0.0104378	1.33999	0.115754
6694	1242.53	3	IGHA1_HUMAN	340	LAGKPTHVNVSVVMAEVDGTCY	H6N2	HH(H(H)H)HNN	75.5	1.99741	0.00282464	1.0034	0.369355	1.00403	0.4069
7390	1396.12	4	TRFL_HUMAN	156	TAGWNVPIGTLRPFLNWTGPPEPIEAAVAR	S2H5N4F1	SHNH(SHNH)HN(F)N	71.44	1.88198	0.0506078	1.28246	0.495072	1.32307	0.228357
1775	1183.27	4	PIGR_HUMAN	186	QIGLYPVLVIDSSGYVNPNYTGR	S2H5N4	SHNH(SHNH)HNN	52.09	1.86654	0.000176099	1.15004	0.203912	1.43734	0.0774278
2333	1488.01	3	PIGR_HUMAN	421	LSLLEEPGNGTFTVILNQLTSR	S1H5N4F1	SHNH(F(H)NH)HNN	65.34	1.85523	0.0293949	1.66605	0.256308	1.43914	0.276413
8124	1062.07	3	LALBA_HUMAN	90	NICDISCDK	S1H5N4F1	SHNH(HNH)HN(F)N	43.41	1.83749	0.000264075	0.967992	0.240658	1.01671	0.496242
1471	1323.36	4	TRFL_HUMAN	156	TAGWNVPIGTLRPFLNWTGPPEPIEAAVAR	S1H5N4F1	SHNH(HNH)HN(F)N	69.21	1.82482	0.202442	2.04249	0.233033	1.35994	0.26395
876	916.859	4	CASA1_HUMAN	69	NESTQNCVVAEPEK	S1H5N4F1	SHNH(F(H)NH)HNN	35.15	1.77784	0.000322062	1.08978	0.264327	0.992195	0.315444
2069	979.392	5	CRDL2_HUMAN	114	SCQHNGTMYQHGEIFSAHELFPSR	S1H5N4F1	SHNH(HNH)HN(F)N	32.13	1.71277	0.335822	3.68985	0.0167365	1.22727	0.0791539
4277	1012.9	4	PIGR_HUMAN	499	WNNTGCQALPSQDEGPSK	S1H5N4F1	SHNH(F(H)NH)HNN	51.72	1.6844	0.00100113	1.07821	0.225544	1.11904	0.385122
5369	1263.87	3	TRFL_HUMAN	497	TAGWNIPMGLLFNQTGSCK	S1H4N3F1	SHNH(H)HN(F)N	60.7	1.54498	0.0153471	1.32632	0.453854	0.784551	0.161938
9203	1002.92	4	TRFL_HUMAN	497	TAGWNIPMGLLFNQTGSCK	S1H5N4	SHNH(HNH)HNN	39.47	1.54457	0.0282166	1.29383	0.341752	1.28883	0.200881
4291	1116.25	4	PIGR_HUMAN	421	LSLLEEPGNGTFTVILNQLTSR	S1H5N4F1	SHNH(F(H)NH)HNN	42.08	1.51827	0.0650635	1.47501	0.369355	1.27325	0.25178
7258	1058.88	5	TRFL_HUMAN	156	TAGWNVPIGTLRPFLNWTGPPEPIEAAVAR	S1H5N4F1	SHNH(HNH)HN(F)N	54.17	1.51208	0.274231	1.75038	0.248417	1.23924	0.328958
5382	1287.1	4	TRFL_HUMAN	156	TAGWNVPIGTLRPFLNWTGPPEPIEAAVAR	H5N4F2	FHNH(HNH)HN(F)N	63.72	1.48013	0.278859	1.40065	0.349685	1.6465	0.146268
6131	1536.7	3	PIGR_HUMAN	421	LSLLEEPGNGTFTVILNQLTSR	S1H5N4F2	SHNH(FHNH)HN(F)N	97.33	1.41552	0.0249155	1.0016	0.388149	1.24745	0.200881
3597	1332.23	3	IGHA1_HUMAN	340	LAGKPTHVNVSVVMAEVDGTCY	H3N5F1	NH(N(N)H)HN(F)N	39.66	1.40661	0.0373511	0.632339	0.475373	0.873131	0.200881
8648	1016.91	4	CASA1_HUMAN	69	NESTQNCVVAEPEK	H3N9F1	NN(N)H(NN(NN)H)HN(F)N	30.73	1.40497	0.212695	1.04833	0.416826	1.34562	0.180398
3727	1146.98	4	PIGR_HUMAN	186	QIGLYPVLVIDSSGYVNPNYTGR	S1H5N4F1	SHNH(HNH)HN(F)N	38.91	1.40201	0.0650635	1.11119	0.40721	1.41947	0.0423482
3405	1015.07	3	PIGR_HUMAN	499	WNNTGCQALPSQDEGPSK	H4N2	HH(H)HNN	42.88	1.37202	0.0147641	0.812833	0.170734	1.04965	0.481215
4324	1487.64	4	TRFL_HUMAN	156	TAGWNVPIGTLRPFLNWTGPPEPIEAAVAR	S1H6N5F3	F(H)NH(F)NH(SHNH)HN(F)N	60	1.36494	0.397536	0.972584	0.210982	1.72052	0.152233
1521	1116.5	4	PIGR_HUMAN	421	LSLLEEPGNGTFTVILNQLTSR	H5N4F3	FHNH(FHNH)HN(F)N	50.35	1.318	0.321309	1.44423	0.207345	1.14616	0.465683
5717	895.606	4	IGJ_HUMAN	71	ENISDPTSPLR	S2H5N4F1	SHNH(SHNH)HN(F)N	47.38	1.26742	0.397536	0.520261	0.0972835	1.28916	0.308777
3451	1359.87	4	TRFL_HUMAN	156	TAGWNVPIGTLRPFLNWTGPPEPIEAAVAR	S1H5N4F2	SHNH(FHNH)HN(F)N	70.85	1.23954	0.496427	0.973163	0.289127	1.50432	0.342699
3534	1069.1	3	PIGR_HUMAN	499	WNNTGCQALPSQDEGPSK	H5N2	H(H)H(H)HNN	59.11	1.21227	0.0721637	0.845884	0.445952	1.1224	0.25178
2498	1096.1	5	PIGR_HUMAN	469	IIEGEPNLKVPGNVTAVLGETLKVPCHFPCK	S1H5N4F1	SHNH(F(H)NH)HNN	56.52	1.19596	0.268294	0.883782	0.218193	1.73063	0.16593
1531	1190.32	5	TRFL_HUMAN	156	TAGWNVPIGTLRPFLNWTGPPEPIEAAVAR	S1H6N5F3	SHNH(F)NH(F(H)NH)HN(F)N	44.28	1.18412	0.143259	0.762245	0.369355	1.55621	0.101713
7269	1123.11	3	PIGR_HUMAN	499	WNNTGCQALPSQDEGPSK	H6N2	HH(H(H)H)HNN	56.13	1.1668	0.22863	0.866878	0.369355	1.01957	0.399605
7430	947.636	4	BT1A1_HUMAN	55	LSPNASAEHLELR	S2H5N4F1	SHNH(SHNH)HN(F)N	49.28	1.12203	0.212695	0.757606	0.0429688	0.833249	0.0535887
6782	1168.14	3	CASA1_HUMAN	69	NESTQNCVVAEPEK	S1H4N4F1	SHNH(NH)HN(F)N	68.1	1.07583	0.187625	0.806474	0.378714	0.534636	0.0186661
482	1088.09	5	TRFL_HUMAN	156	TAGWNVPIGTLRPFLNWTGPPEPIEAAVAR	S1H5N4F2	SHNH(FHNH)HN(F)N	59.62	1.0678	0.356733	0.867278	0.306246	1.40793	0.392345
3578	1096.67	4	TRFL_HUMAN	642	NGSDCPDKFCLFQSETK	S2H5N4F1	SHNH(SHNH)HN(F)N	46.6	1.05291	0.314301	0.589822	0.192527	1.12633	0.265574
4763	1125.32	5	PIGR_HUMAN	469	IIEGEPNLKVPGNVTAVLGETLKVPCHFPCK	S1H5N4F2	SHNH(FHNH)HN(F)N	71.62	1.04044	0.262423	0.36957	0.369355	1.37894	0.112121
1544	1158.01	4	PIGR_HUMAN	469	VPGNVTAVLGETLKVPCHFPCK	S1H5N4F2	SHNH(FHNH)HN(F)N	56.62	1.02646	0.00592301	1.06921	0.31497	1.19492	0.105101
4607	1009.41	4	CLUS_HUMAN	374	LANLTQGEDQYYLR	S2H5N4F1	SHNH(SHNH)HN(F)N	41.52	0.958955	0.496427	0.774659	0.130458	0.833	0.200881
3539	1173.81	3	CASA1_HUMAN	69	NESTQNCVVAEPEK	H5N4F2	FHNH(HNH)HN(F)N	44.11	0.915165	0.246831	0.59242	0.393387	0.545931	0.335404
965	1297.19	3	CLUS_HUMAN	374	LANLTQGEDQYYLR	S1H5N4F2	SHNH(FHNH)HN(F)N	48.56	0.904316	0.113314	0.792269	0.11539	0.971972	0.308777
5586	1413.55	3	TRFL_HUMAN	642	NGSDCPDKFCLFQSETK	S1H5N4F2	SHNH(FHNH)HN(F)N	61.86	0.877284	0.128917	0.500749	0.415454	0.66197	0.478671
1888	1077.26	4	PIGR_HUMAN	469	IIEGEPNLKVPGNVTAVLGETLK	H5N4F2	FHNH(HNH)HN(F)N	57.79	0.873522	0.432439	0.502476	0.183567	1.51654	0.282751
2971	1250.57	4	TRFL_HUMAN	156	TAGWNVPIGTLRPFLNWTGPPEPIEAAVAR	H5N4F1	HNH(HNH)HN(F)N	58.39	0.864198	0.249981	0.517731	0.166712	1.4653	0.338674
9543	1000.69	4	HPT_HUMAN	241	VVLHPNYSQVDIGLIK	S2H5N4	SHNH(SHNH)HNN	53.59	0.828735	0.0924951	0.418453	0.0111397	0.85663	0.0556694
8504	1075.95	4	TRFL_HUMAN	497	TAGWNIPMGLLFNQTGSCK	S1H5N4F2	SHNH(FHNH)HN(F)N	40.36	0.780012	0.250882	0.729613	0.146835	0.617662	0.0291361
6185	1330.57	3	MFGM_HUMAN	228238	FELLGCELNGCANPLGLKNNSIPDK	H5N2	H(H)H(H)HNN	64.58	0.754741	0.439493	0.853601	0.445952	0.63103	0.108571
4626	1166.83	3	TRFL_HUMAN	497	TAGWNIPMGLLFNQTGSCK	H4N3F1	HNH(H)HN(F)N	32.05	0.734996	0.0161557	1.18074	0.426492	0.740448	0.0186682
9553	937.911	4	PIGR_HUMAN	469	VPGNVTAVLGETLK	S2H5N4F1	SHNH(SHNH)HN(F)N	61.77	0.725444	0.0910238	0.900691	0.240658	0.662168	0.0267212
3412	1188.52	3	IGHA1_HUMAN	340	LAGKPTHVNVSVVMAEVDGTCY	H5N2	H(H)H(H)HNN	72.75	0.712724	0.0772176	0.587563	0.0527888	0.967598	0.488726
9556	1186.8	3	CASA1_HUMAN	69	DTRNESTQNCVVAEPEK	H6N3	HNH(H(H)H)HNN	30.39	0.680909	0.088881	0.976056	0.255733	0.533916	0.0663447
3582	980.922	4	TRFL_HUMAN	497	TAGWNIPMGLLFNQTGSCK	H5N5	HNH(HNH)(N)HNN	31.36	0.653012	0.0293949	0.953339	0.190204	0.83683	0.0951766
1003	1009.93	4	FIBG_HUMAN	78	VDKDLQSLEDILHQVENK	S1H5N4	SHNH(HNH)HNN	56.48	0.594197	0.00390706	1.41718	0.397649	0.617827	0.0127809
3550	1056.13	3	PIGR_HUMAN	469	VPGNVTAVLGETLK	H5N4F1	HNH(HNH)HN(F)N	40.24	0.586829	0.000201808	1.04648	0.36007	0.694052	0.00478757
5959	1153.52	3	PIGR_HUMAN	469	VPGNVTAVLGETLK	H5N4F3	FHNH(FHNH)HN(F)N	54.9	0.575556	0.00655305	0.991464	0.455734	0.829221	0.211625
3353	983.116	3	PIGR_HUMAN	469	VPGNVTAVLGETLK	H4N3F2	FHNH(H)HN(F)N	40.96	0.548853	0.000737752	0.754985	0.0386439	0.687743	0.00478757
9373	1115.71	4	CASA1_HUMAN	69	QTDEIKDTRNESTQNCVVAEPEK	H5N4F1	HNH(HNH)HN(F)N	51.06	0.542275	0.236417	0.344524	0.135282	0.461829	0.351626
8563	1112.71	4	IGHA1_HUMAN	340	LAGKPTHVNVSVVMAEVDGTCY	S1H4N5F1	SNNH(HNH)HN(F)N	38.13	0.529567	0.0141078	0.450008	0.0220191	0.69241	0.0646587
5985	990.91	4	A1AT_HUMAN	271	YLGNATAIFFLPDEGK	S2H5N4	SHNH(SHNH)HNN	49.29	0.522121	0.00226189	0.78911	0.350868	0.809863	0.0496051
4456	1056.15	4	MFGM_HUMAN	325329	VAYSNDSANWTEYQDPR	S1H5N4F2	SHNH(F(H)NH)HN(F)N	41.42	0.512797	0.000176099	1.06718	0.378716	0.938268	0.0600345
6571	1301.84	3	PIGR_HUMAN	499	WNNTGCQALPSQDEGPSK	H5N4F2	FHNH(FHNH)HNN	39.7	0.487969	0.00724163	0.368503	0.003952	0.411601	0.000178081
8344	1350.57	3	IGHA1_HUMAN	340	LAGKPTHVNVSVVMAEVDGTCY	H8N2	HHH(HH(H)H)HNN	41.78	0.478848	0.0259779	0.323276	0.0233496	0.369432	0.00169499
8343	1126.77	4	IGHA1_HUMAN	144	LSLHRPALEDLLLGSEANLTCTLTGLR	H7N2	HHH(H(H)H)HNN	74.2	0.448947	0.110337	0.401055	0.411446	0.792634	0.0130385
710	1323.61	4	TRFL_HUMAN	156	TAGWNVPIGTLRPFLNWTGPPEPIEAAVAR	H5N4F3	FHNH(FHNH)HN(F)N	61.56	0.423556	0.00901763	0.742229	0.45573	2.48951	0.428962
5475	1003.16	4	TRFL_HUMAN	497	TAGWNIPMGLLFNQTGSCK	H5N4F2	FHNH(FHNH)HNN	35.06	0.394135	0.000143217	0.518315	0.0931016	0.68774	0.0477038
7569	1147.28	4	IGHA1_HUMAN	144	LSLHRPALEDLLLGSEANLTCTLTGLR	H5N4	HNH(HNH)HNN	72.1	0.388126	0.383526	0.305197	0.107901	0.516586	0.251199
8488	1079.98	4	PIGR_HUMAN	421	LSLLEEPGNGTFTVILNQLTSR	H5N4F2	FHNH(HNH)HN(F)N	46.19	0.388038	0.00553586	0.52131	0.140575	0.754678	0.0395726
6032	985.916	4	HEMO_HUMAN	453	ALPQPQNVTSLLGCTH	S2H5N4	SHNH(SHNH)HNN	38	0.337188	9.78e-08	0.698935	0.110653	0.996549	0.0423482
1415	1049.17	4	PIGR_HUMAN	499	WNNTGCQALPSQDEGPSK	S2H5N4	SHNH(SHNH)HNN	41.79	0.264613	0.00725967	0.384718	0.113873	0.767845	0.030875
3590	1385.9	3	TRFL_HUMAN	497	TAGWNIPMGLLFNQTGSCK	H5N4F3	FH(F)NH(HNH)HN(F)N	33.1	0.244077	0.216266	0.542392	0.081154	1.61347	0.314997
6357	1545.39	3	TRFL_HUMAN	156	TAGWNVPIGTLRPFLNWTGPPEPIEAAVAR	H4N3F1	NH(HH)HN(F)N	64.74	0.226623	0.137665	0.360113	0.375124	1.3453	0.228079
3719	1117.04	4	IGHA1_HUMAN	144	LSLHRPALEDLLLGSEANLTCTLTGLR	H3N5	NH(NH)(N)HNN	83.11	0.154549	0.00966423	0.161308	0.0673881	0.827376	0.219719
7935	1104.47	3	TRFL_HUMAN	497	TAGWNIPMGLLFNQTGSCK	H5N2	H(H)H(H)HNN	45.77	0.139238	0.147347	0.0897161	0.256308	0.0766798	0.0195457
6364	966.652	4	TRFL_HUMAN	497	TAGWNIPMGLLFNQTGSCK	H5N4F1	FHNH(HNH)HNN	39.67	0.112472	0.000451508	0.0773873	0.0639473	0.440534	0.012336
3695	1585.04	3	PIGR_HUMAN	421	LSLLEEPGNGTFTVILNQLTSR	S2H5N4F1	SHNH(SHNH)HN(F)N	73.4	0.0381262	0.00887594	0.44432	0.118733	0.351188	0.15361
