# Supplementary material for: Quantitative glycoproteomics of human milk and association with atopic disease
Source: PLoS One. 2022 May 13;17(5):e0267967. doi: 10.1371/journal.pone.0267967 (PMC9106177; doi:10.1371/journal.pone.0267967)
Supplement: S2 Table — (XLSX) [file pone.0267967.s002.xlsx]

## Sheet: Sheet1
S2 Table. The 38 N-glycopeptides with significantly different abundances when samples were compared according to community (Rochester vs. OOM).
Pride DB ID	m/z	Charge	Protein UniProt ID	N-glycosylation site	Peptide sequence	Glycan composition	Proposed glycan structure	Score	Fold change	Mann-Whitney U test p-value	Benjamini-Hochberg significance
2069	869.393	3	IGHA2_HUMAN	205	TPLTANITK	H3N5F1	NH(NH)(N)HN(F)N	51.42	88.9274	0.00344609	significant
1775	1082.94	4	FIBG_HUMAN	78	VDKDLQSLEDILHQVENK	S1H5N4F2	SHNH(FHNH)HN(F)N	39.81	3.34961	0.000565244	significant
7390	1112.21	4	TRFL_HUMAN	497	TAGWNIPMGLLFNQTGSCK	S2H5N4F1	SHNH(SHNH)HN(F)N	36.18	2.85877	0.000506424	significant
6131	1270.84	3	CASA1_HUMAN	69	NESTQNCVVAEPEK	S1H5N4F2	SHNH(FHNH)HN(F)N	57	2.75769	0.00799325	significant
5717	953.379	4	CASA1_HUMAN	69	NESTQNCVVAEPEK	S1H5N4F2	SHNH(FHNH)HN(F)N	51.67	2.28528	0.0154465	significant
9844	1039.44	4	TRFL_HUMAN	497	TAGWNIPMGLLFNQTGSCK	S1H5N4F1	SHNH(HNH)HN(F)N	42.8	2.12947	0.000343886	significant
9825	1301.51	3	PIGR_HUMAN	499	WNNTGCQALPSQDEGPSK	S1H5N4	SHNH(HNH)HNN	69.76	2.10173	4.64e-06	significant
876	1242.53	3	IGHA1_HUMAN	340	LAGKPTHVNVSVVMAEVDGTCY	H6N2	HH(H(H)H)HNN	75.5	1.99741	0.00282464	significant
6381	1183.27	4	PIGR_HUMAN	186	QIGLYPVLVIDSSGYVNPNYTGR	S2H5N4	SHNH(SHNH)HNN	52.09	1.86654	0.000176099	significant
7430	1488.01	3	PIGR_HUMAN	421	LSLLEEPGNGTFTVILNQLTSR	S1H5N4F1	SHNH(F(H)NH)HNN	65.34	1.85523	0.0293949	not significant
5356	1062.07	3	LALBA_HUMAN	90	NICDISCDK	S1H5N4F1	SHNH(HNH)HN(F)N	43.41	1.83749	0.000264075	significant
7136	916.859	4	CASA1_HUMAN	69	NESTQNCVVAEPEK	S1H5N4F1	SHNH(F(H)NH)HNN	35.15	1.77784	0.000322062	significant
8124	1012.9	4	PIGR_HUMAN	499	WNNTGCQALPSQDEGPSK	S1H5N4F1	SHNH(F(H)NH)HNN	51.72	1.6844	0.00100113	significant
1521	1263.87	3	TRFL_HUMAN	497	TAGWNIPMGLLFNQTGSCK	S1H4N3F1	SHNH(H)HN(F)N	60.7	1.54498	0.0153471	significant
1531	1002.92	4	TRFL_HUMAN	497	TAGWNIPMGLLFNQTGSCK	S1H5N4	SHNH(HNH)HNN	39.47	1.54457	0.0282166	not significant
3534	1536.7	3	PIGR_HUMAN	421	LSLLEEPGNGTFTVILNQLTSR	S1H5N4F2	SHNH(FHNH)HN(F)N	97.33	1.41552	0.0249155	not significant
6782	1332.23	3	IGHA1_HUMAN	340	LAGKPTHVNVSVVMAEVDGTCY	H3N5F1	NH(N(N)H)HN(F)N	39.66	1.40661	0.0373511	not significant
4324	1015.07	3	PIGR_HUMAN	499	WNNTGCQALPSQDEGPSK	H4N2	HH(H)HNN	42.88	1.37202	0.0147641	significant
9203	1158.01	4	PIGR_HUMAN	469	VPGNVTAVLGETLKVPCHFPCK	S1H5N4F2	SHNH(FHNH)HN(F)N	56.62	1.02646	0.00592301	significant
3451	1166.83	3	TRFL_HUMAN	497	TAGWNIPMGLLFNQTGSCK	H4N3F1	HNH(H)HN(F)N	32.05	0.734996	0.0161557	significant
7269	980.922	4	TRFL_HUMAN	497	TAGWNIPMGLLFNQTGSCK	H5N5	HNH(HNH)(N)HNN	31.36	0.653012	0.0293949	not significant
4277	1009.93	4	FIBG_HUMAN	78	VDKDLQSLEDILHQVENK	S1H5N4	SHNH(HNH)HNN	56.48	0.594197	0.00390706	significant
4512	1056.13	3	PIGR_HUMAN	469	VPGNVTAVLGETLK	H5N4F1	HNH(HNH)HN(F)N	40.24	0.586829	0.000201808	significant
4291	1153.52	3	PIGR_HUMAN	469	VPGNVTAVLGETLK	H5N4F3	FHNH(FHNH)HN(F)N	54.9	0.575556	0.00655305	significant
2333	983.116	3	PIGR_HUMAN	469	VPGNVTAVLGETLK	H4N3F2	FHNH(H)HN(F)N	40.96	0.548853	0.000737752	significant
3405	1112.71	4	IGHA1_HUMAN	340	LAGKPTHVNVSVVMAEVDGTCY	S1H4N5F1	SNNH(HNH)HN(F)N	38.13	0.529567	0.0141078	significant
1471	990.91	4	A1AT_HUMAN	271	YLGNATAIFFLPDEGK	S2H5N4	SHNH(SHNH)HNN	49.29	0.522121	0.00226189	significant
4010	1056.15	4	MFGM_HUMAN	325329	VAYSNDSANWTEYQDPR	S1H5N4F2	SHNH(F(H)NH)HN(F)N	41.42	0.512797	0.000176099	significant
7258	1301.84	3	PIGR_HUMAN	499	WNNTGCQALPSQDEGPSK	H5N4F2	FHNH(FHNH)HNN	39.7	0.487969	0.00724163	significant
2498	1350.57	3	IGHA1_HUMAN	340	LAGKPTHVNVSVVMAEVDGTCY	H8N2	HHH(HH(H)H)HNN	41.78	0.478848	0.0259779	not significant
8648	1323.61	4	TRFL_HUMAN	156	TAGWNVPIGTLRPFLNWTGPPEPIEAAVAR	H5N4F3	FHNH(FHNH)HN(F)N	61.56	0.423556	0.00901763	significant
7539	1003.16	4	TRFL_HUMAN	497	TAGWNIPMGLLFNQTGSCK	H5N4F2	FHNH(FHNH)HNN	35.06	0.394135	0.000143217	significant
5369	1079.98	4	PIGR_HUMAN	421	LSLLEEPGNGTFTVILNQLTSR	H5N4F2	FHNH(HNH)HN(F)N	46.19	0.388038	0.00553586	significant
4898	985.916	4	HEMO_HUMAN	453	ALPQPQNVTSLLGCTH	S2H5N4	SHNH(SHNH)HNN	38	0.337188	9.78e-08	significant
5382	1049.17	4	PIGR_HUMAN	499	WNNTGCQALPSQDEGPSK	S2H5N4	SHNH(SHNH)HNN	41.79	0.264613	0.00725967	significant
3727	1117.04	4	IGHA1_HUMAN	144	LSLHRPALEDLLLGSEANLTCTLTGLR	H3N5	NH(NH)(N)HNN	83.11	0.154549	0.00966423	significant
6694	966.652	4	TRFL_HUMAN	497	TAGWNIPMGLLFNQTGSCK	H5N4F1	FHNH(HNH)HNN	39.67	0.112472	0.000451508	significant
3597	1585.04	3	PIGR_HUMAN	421	LSLLEEPGNGTFTVILNQLTSR	S2H5N4F1	SHNH(SHNH)HN(F)N	73.4	0.0381262	0.00887594	significant
