# Supplementary material for: Quantitative glycoproteomics of human milk and association with atopic disease
Source: PLoS One. 2022 May 13;17(5):e0267967. doi: 10.1371/journal.pone.0267967 (PMC9106177; doi:10.1371/journal.pone.0267967)
Supplement: S3 Table — (XLSX) [file pone.0267967.s003.xlsx]

## Sheet: Sheet1
S3 Table. The N-glycopeptides identified from alpha-S1-casein, IgA, pIgR, and lactotransferrin with significantly different abundances when samples were compared according to community (Rochester vs. OOM).
Pride DB ID	m/z	Charge	Protein UniProt ID	N-glycosylation site	Peptide sequence	Glycan composition	Proposed glycan structure	Score	Fold change	Mann-Whitney U test p-value
7539	916.859	4	CASA1_HUMAN	69	NESTQNCVVAEPEK	S1H5N4F1	SHNH(F(H)NH)HNN	35.15	1.77784	0.000322062
4010	1270.84	3	CASA1_HUMAN	69	NESTQNCVVAEPEK	S1H5N4F2	SHNH(FHNH)HN(F)N	57	2.75769	0.00799325
6381	953.379	4	CASA1_HUMAN	69	NESTQNCVVAEPEK	S1H5N4F2	SHNH(FHNH)HN(F)N	51.67	2.28528	0.0154465
3727	869.393	3	IGHA2_HUMAN	205	TPLTANITK	H3N5F1	NH(NH)(N)HN(F)N	51.42	88.9274	0.00344609
5369	1242.53	3	IGHA1_HUMAN	340	LAGKPTHVNVSVVMAEVDGTCY	H6N2	HH(H(H)H)HNN	75.5	1.99741	0.00282464
9203	1117.04	4	IGHA1_HUMAN	144	LSLHRPALEDLLLGSEANLTCTLTGLR	H3N5	NH(NH)(N)HNN	83.11	0.154549	0.00966423
4291	1112.71	4	IGHA1_HUMAN	340	LAGKPTHVNVSVVMAEVDGTCY	S1H4N5F1	SNNH(HNH)HN(F)N	38.13	0.529567	0.0141078
7258	1350.57	3	IGHA1_HUMAN	340	LAGKPTHVNVSVVMAEVDGTCY	H8N2	HHH(HH(H)H)HNN	41.78	0.478848	0.0259779
5382	1332.23	3	IGHA1_HUMAN	340	LAGKPTHVNVSVVMAEVDGTCY	H3N5F1	NH(N(N)H)HN(F)N	39.66	1.40661	0.0373511
3451	1301.51	3	PIGR_HUMAN	499	WNNTGCQALPSQDEGPSK	S1H5N4	SHNH(HNH)HNN	69.76	2.10173	4.64e-06
3534	1183.27	4	PIGR_HUMAN	186	QIGLYPVLVIDSSGYVNPNYTGR	S2H5N4	SHNH(SHNH)HNN	52.09	1.86654	0.000176099
2498	1056.13	3	PIGR_HUMAN	469	VPGNVTAVLGETLK	H5N4F1	HNH(HNH)HN(F)N	40.24	0.586829	0.000201808
1531	983.116	3	PIGR_HUMAN	469	VPGNVTAVLGETLK	H4N3F2	FHNH(H)HN(F)N	40.96	0.548853	0.000737752
7269	1012.9	4	PIGR_HUMAN	499	WNNTGCQALPSQDEGPSK	S1H5N4F1	SHNH(F(H)NH)HNN	51.72	1.6844	0.00100113
7430	1079.98	4	PIGR_HUMAN	421	LSLLEEPGNGTFTVILNQLTSR	H5N4F2	FHNH(HNH)HN(F)N	46.19	0.388038	0.00553586
6782	1158.01	4	PIGR_HUMAN	469	VPGNVTAVLGETLKVPCHFPCK	S1H5N4F2	SHNH(FHNH)HN(F)N	56.62	1.02646	0.00592301
482	1153.52	3	PIGR_HUMAN	469	VPGNVTAVLGETLK	H5N4F3	FHNH(FHNH)HN(F)N	54.9	0.575556	0.00655305
3578	1301.84	3	PIGR_HUMAN	499	WNNTGCQALPSQDEGPSK	H5N4F2	FHNH(FHNH)HNN	39.7	0.487969	0.00724163
4763	1049.17	4	PIGR_HUMAN	499	WNNTGCQALPSQDEGPSK	S2H5N4	SHNH(SHNH)HNN	41.79	0.264613	0.00725967
1544	1585.04	3	PIGR_HUMAN	421	LSLLEEPGNGTFTVILNQLTSR	S2H5N4F1	SHNH(SHNH)HN(F)N	73.4	0.0381262	0.00887594
4607	1015.07	3	PIGR_HUMAN	499	WNNTGCQALPSQDEGPSK	H4N2	HH(H)HNN	42.88	1.37202	0.0147641
3539	1536.7	3	PIGR_HUMAN	421	LSLLEEPGNGTFTVILNQLTSR	S1H5N4F2	SHNH(FHNH)HN(F)N	97.33	1.41552	0.0249155
965	1488.01	3	PIGR_HUMAN	421	LSLLEEPGNGTFTVILNQLTSR	S1H5N4F1	SHNH(F(H)NH)HNN	65.34	1.85523	0.0293949
3582	1003.16	4	TRFL_HUMAN	497	TAGWNIPMGLLFNQTGSCK	H5N4F2	FHNH(FHNH)HNN	35.06	0.394135	0.000143217
1003	1039.44	4	TRFL_HUMAN	497	TAGWNIPMGLLFNQTGSCK	S1H5N4F1	SHNH(HNH)HN(F)N	42.8	2.12947	0.000343886
3550	966.652	4	TRFL_HUMAN	497	TAGWNIPMGLLFNQTGSCK	H5N4F1	FHNH(HNH)HNN	39.67	0.112472	0.000451508
5959	1112.21	4	TRFL_HUMAN	497	TAGWNIPMGLLFNQTGSCK	S2H5N4F1	SHNH(SHNH)HN(F)N	36.18	2.85877	0.000506424
3353	1323.61	4	TRFL_HUMAN	156	TAGWNVPIGTLRPFLNWTGPPEPIEAAVAR	H5N4F3	FHNH(FHNH)HN(F)N	61.56	0.423556	0.00901763
9373	1263.87	3	TRFL_HUMAN	497	TAGWNIPMGLLFNQTGSCK	S1H4N3F1	SHNH(H)HN(F)N	60.7	1.54498	0.0153471
8563	1166.83	3	TRFL_HUMAN	497	TAGWNIPMGLLFNQTGSCK	H4N3F1	HNH(H)HN(F)N	32.05	0.734996	0.0161557
5985	1002.92	4	TRFL_HUMAN	497	TAGWNIPMGLLFNQTGSCK	S1H5N4	SHNH(HNH)HNN	39.47	1.54457	0.0282166
4456	980.922	4	TRFL_HUMAN	497	TAGWNIPMGLLFNQTGSCK	H5N5	HNH(HNH)(N)HNN	31.36	0.653012	0.0293949
