# Supplementary material for: Quantitative glycoproteomics of human milk and association with atopic disease
Source: PLoS One. 2022 May 13;17(5):e0267967. doi: 10.1371/journal.pone.0267967 (PMC9106177; doi:10.1371/journal.pone.0267967)
Supplement: S4 Table — (XLSX) [file pone.0267967.s004.xlsx]

## Sheet: Sheet1
S4 Table. The eight N-glycopeptides with significantly different abundances when samples were compared between children who developed atopic disease and those that did not.
Pride DB ID	m/z	Charge	Protein UniProt ID	N-glycosylation site	Peptide sequence	Glycan composition	Proposed glycan structure	Score	Max fold change	Mann-Whitney U test p-value	Benjamini-Hochberg significance
4010	979.392	5	CRDL2_HUMAN	114	SCQHNGTMYQHGEIFSAHELFPSR	S1H5N4F1	SHNH(HNH)HN(F)N	32.13	3.68985	0.0167365	not significant
9825	1301.51	3	PIGR_HUMAN	499	WNNTGCQALPSQDEGPSK	S1H5N4	SHNH(HNH)HNN	69.76	1.52339	0.0104378	not significant
7136	947.636	4	BT1A1_HUMAN	55	LSPNASAEHLELR	S2H5N4F1	SHNH(SHNH)HN(F)N	49.28	0.757606	0.0429688	not significant		Atopic disease vs. no disease (children)
5356	983.116	3	PIGR_HUMAN	469	VPGNVTAVLGETLK	H4N3F2	FHNH(H)HN(F)N	40.96	0.754985	0.0386439	not significant
6381	1112.71	4	IGHA1_HUMAN	340	LAGKPTHVNVSVVMAEVDGTCY	S1H4N5F1	SNNH(HNH)HN(F)N	38.13	0.450008	0.0220191	not significant
7539	1000.69	4	HPT_HUMAN	241	VVLHPNYSQVDIGLIK	S2H5N4	SHNH(SHNH)HNN	53.59	0.418453	0.0111397	not significant
4898	1301.84	3	PIGR_HUMAN	499	WNNTGCQALPSQDEGPSK	H5N4F2	FHNH(FHNH)HNN	39.7	0.368503	0.003952	not significant
4512	1350.57	3	IGHA1_HUMAN	340	LAGKPTHVNVSVVMAEVDGTCY	H8N2	HHH(HH(H)H)HNN	41.78	0.323276	0.0233496	not significant
