# Supplementary material for: Quantitative glycoproteomics of human milk and association with atopic disease
Source: PLoS One. 2022 May 13;17(5):e0267967. doi: 10.1371/journal.pone.0267967 (PMC9106177; doi:10.1371/journal.pone.0267967)
Supplement: S5 Table — (XLSX) [file pone.0267967.s005.xlsx]

## Sheet: Sheet1
S5 Table. The 18 N-glycopeptides with significantly different abundances when samples were compared between mothers with or without atopic disease.
Pride DB ID	m/z	Charge	Protein UniProt ID	N-glycosylation site	Peptide sequence	Glycan composition	Proposed glycan structure	Score	Max fold change	Mann-Whitney U test p-value	Benjamini-Hochberg significance
876	1146.98	4	PIGR_HUMAN	186	QIGLYPVLVIDSSGYVNPNYTGR	S1H5N4F1	SHNH(HNH)HN(F)N	38.91	1.41947	0.0423482	not significant
1471	985.916	4	HEMO_HUMAN	453	ALPQPQNVTSLLGCTH	S2H5N4	SHNH(SHNH)HNN	38	0.996549	0.0423482	not significant
4277	990.91	4	A1AT_HUMAN	271	YLGNATAIFFLPDEGK	S2H5N4	SHNH(SHNH)HNN	49.29	0.809863	0.0496051	not significant
5356	1126.77	4	IGHA1_HUMAN	144	LSLHRPALEDLLLGSEANLTCTLTGLR	H7N2	HHH(H(H)H)HNN	74.2	0.792634	0.0130385	not significant
2333	1049.17	4	PIGR_HUMAN	499	WNNTGCQALPSQDEGPSK	S2H5N4	SHNH(SHNH)HNN	41.79	0.767845	0.030875	not significant
8124	1079.98	4	PIGR_HUMAN	421	LSLLEEPGNGTFTVILNQLTSR	H5N4F2	FHNH(HNH)HN(F)N	46.19	0.754678	0.0395726	not significant
9844	1166.83	3	TRFL_HUMAN	497	TAGWNIPMGLLFNQTGSCK	H4N3F1	HNH(H)HN(F)N	32.05	0.740448	0.0186682	not significant
4010	1056.13	3	PIGR_HUMAN	469	VPGNVTAVLGETLK	H5N4F1	HNH(HNH)HN(F)N	40.24	0.694052	0.00478757	not significant
7539	983.116	3	PIGR_HUMAN	469	VPGNVTAVLGETLK	H4N3F2	FHNH(H)HN(F)N	40.96	0.687743	0.00478757	not significant
2069	1003.16	4	TRFL_HUMAN	497	TAGWNIPMGLLFNQTGSCK	H5N4F2	FHNH(FHNH)HNN	35.06	0.68774	0.0477038	not significant
7390	937.911	4	PIGR_HUMAN	469	VPGNVTAVLGETLK	S2H5N4F1	SHNH(SHNH)HN(F)N	61.77	0.662168	0.0267212	not significant
4512	1009.93	4	FIBG_HUMAN	78	VDKDLQSLEDILHQVENK	S1H5N4	SHNH(HNH)HNN	56.48	0.617827	0.0127809	not significant
1775	1075.95	4	TRFL_HUMAN	497	TAGWNIPMGLLFNQTGSCK	S1H5N4F2	SHNH(FHNH)HN(F)N	40.36	0.617662	0.0291361	not significant
7136	1168.14	3	CASA1_HUMAN	69	NESTQNCVVAEPEK	S1H4N4F1	SHNH(NH)HN(F)N	68.1	0.534636	0.0186661	not significant
6381	966.652	4	TRFL_HUMAN	497	TAGWNIPMGLLFNQTGSCK	H5N4F1	FHNH(HNH)HNN	39.67	0.440534	0.012336	not significant
4898	1301.84	3	PIGR_HUMAN	499	WNNTGCQALPSQDEGPSK	H5N4F2	FHNH(FHNH)HNN	39.7	0.411601	0.000178081	significant
9825	1350.57	3	IGHA1_HUMAN	340	LAGKPTHVNVSVVMAEVDGTCY	H8N2	HHH(HH(H)H)HNN	41.78	0.369432	0.00169499	not significant
6694	1104.47	3	TRFL_HUMAN	497	TAGWNIPMGLLFNQTGSCK	H5N2	H(H)H(H)HNN	45.77	0.0766798	0.0195457	not significant
