# Supplementary material for: Quantitative glycoproteomics of human milk and association with atopic disease
Source: PLoS One. 2022 May 13;17(5):e0267967. doi: 10.1371/journal.pone.0267967 (PMC9106177; doi:10.1371/journal.pone.0267967)
Supplement: S6 Table — (XLSX) [file pone.0267967.s006.xlsx]

## Sheet: Sheet1
S6 Table. The milk samples analyzed in this study together with details regarding the mother’s community and the presence or absence of atopic disease in both mothers and children.
Sample number	Community	Atopic disease (child)	Atopic disease (mother)
1	OOM	No	N/A
2	OOM	No	No
3	OOM	Yes	Yes
4	OOM	No	No
5	OOM	No	No
6	OOM	No	No
7	OOM	No	No
8	OOM	No	No
9	OOM	No	No
10	OOM	No	Yes
11	OOM	No	No
12	OOM	No	No
13	OOM	No	Yes
14	OOM	No	N/A
15	OOM	Yes	No
16	OOM	No	Yes
17	OOM	No	Yes
18	OOM	No	Yes
19	OOM	No	No
20	OOM	No	Yes
21	OOM	No	No
22	OOM	No	No
23	OOM	No	No
24	OOM	No	No
25	OOM	No	No
26	OOM	No	No
27	OOM	No	Yes
28	OOM	No	No
29	OOM	No	No
30	OOM	No	No
31	OOM	Yes	No
32	OOM	No	Yes
33	OOM	No	N/A
34	OOM	No	No
35	Rochester	Yes	Yes
36	Rochester	N/A	Yes
37	Rochester	Yes	Yes
38	Rochester	No	No
39	Rochester	NA	No
40	Rochester	No	Yes
41	Rochester	Yes	Yes
42	Rochester	No	Yes
43	Rochester	N/A	Yes
44	Rochester	No	Yes
45	Rochester	No	Yes
46	Rochester	No	No
47	Rochester	Yes	No
48	Rochester	No	Yes
49	Rochester	No	Yes
50	Rochester	Yes	Yes
51	Rochester	Yes	Yes
52	Rochester	No	Yes
53	Rochester	No	Yes
54	Rochester	No	Yes
